# Supplementary material for: Phagosomal removal of fungal melanin reprograms macrophage metabolism to promote antifungal immunity
Source: Nat Commun. 2020 May 8;11:2282. doi: 10.1038/s41467-020-16120-z (PMC7210971; doi:10.1038/s41467-020-16120-z)
Supplement: Supplementary file 3 — Source Data [file 41467_2020_16120_MOESM3_ESM.xlsx]

## Sheet: Fig. 1d
Fig. 1d
			Mean1	Mean2	Mean3	Mean4	Mean5	Mean6
mRNA relative expression	GLUT1	1hr Af	0.735977	1.43932	2.083	2.004	1.04647	1.552
		2hr Af	1.2175	4.4398	1.34681	3.14	1.68877	2.995
		4 hr Af	4.80569	6.93374	6.45736	5.3916	6.339	8.878
		8 hr Af	17.3779	20.5956	21.5155	19.6286	20.165	24.468
			Mean1	Mean2	Mean3	Mean4	Mean5	Mean6
	HK2	1hr Af	1.24	1.12318	1.1488	1.24472	2.5924	1.547
		2hr Af	1.48578	1.31603	1.31069	1.826	1.71295	1.491
		4 hr Af	1.70281	1.43812	1.64326	2.21042	1.574	2.223
		8 hr Af	2.866	2.71109	2.09045	2.68467	1.235	1.993
			Mean1	Mean2	Mean3	Mean4	Mean5	Mean6
	PFKFB3	1hr Af	1.198	0.943543	1.74068	1.38494	2.503	1.652
		2hr Af	3.81881	5.05188	3.4739	2.36176	6.55	4.394
		4 hr Af	5.90681	5.69204	6.15976	4.72101	7.076	8.696
		8 hr Af	1.49355	4.18738	5.41921	5.83404	2.453	3.477

## Sheet: Fig. 1e
Fig. 1e
			Mean1	Mean2	Mean3	Mean4	Mean5	Mean6	Mean7	Mean8
mRNA relative expression	Glut1	PBS day1	0.441009	0.443769	1.46194	0.251718	1.87109	0.945323	2.58628	3.03539
		PBS day3	0.9914	0.74937	2.58361	0.78578	2.51299	1.25739	1.24889	1.47331
		Af day1	7.13483	3.86878	10.3667	7.39157	4.38592	7.07083	10.1042	17.838
		Af day3	18.2128	46.2339	23.8825	20.3489	32.1753	26.8878	60.3332	28.2833
			Mean1	Mean2	Mean3	Mean4	Mean5	Mean6	Mean7	Mean8
	Hk2	PBS day1	0.992232	0.973161	1.32203	0.467407	2.24039	0.449611	0.742648	2.24039
		PBS day3	2.99183	1.57382	3.28101	1.43361	2.01986	1.28465	1.02344	0.487366
		Af day1	5.75474	6.31923	4.70355	6.00744	3.51799	3.96343	3.94698	4.89989
		Af day3	10.0753	6.47891	6.31923	9.2969	9.05522	7.17884	9.16255	8.75283
			Mean1	Mean2	Mean3	Mean4	Mean5	Mean6	Mean7	Mean8
	Pfkfb3	PBS day1	2.21914	2.6703	0.613017	1.71	0.521233	0.161993	0.765779	2.48975
		PBS day3	4.37701	1.46372	0.989912	1.09286	1.20067	0.99182	0.2234	1.99001
		Af day1	4.3259	6.83054	7.34112	4.07557	2.89187	4.63317	3.6782	4.58525
		Af day3	22.6588	7.63168	12.1763	8.54452	18.909	25.5455	18.3029	23.2152

## Sheet: Fig. 1f
Fig. 1f
		Mean1	Mean2	Mean3	Mean4	Mean5	Mean6
Lactate (mM)	0 hr Ctrl	0.615537	0.468502	0.290223	0.331586	0.251935	0.10075
	4 hr Ctrl	1.47598	0.806072	0.59917	1.2938	1.13254	0.40472
	8 hr Ctrl	1.87833	1.90192	1.09802	1.02236	1.29418	1.95789
	24 hr Ctrl	2.78485	2.49683	1.82306	3.58343	5.57292	4.9876
	0 hr Af 1:2	0.615537	0.468502	0.290223	0.331586	0.251935	0.10075
	4 hr Af 1:2	0.636444	1.26035	1.70007	1.87751	1.99309	0.903782
	8 hr Af 1:2	2.7803	2.7803	3.87362	2.10396	2.01091	2.12385
	24 hr Af 1:2	4.96482	3.1437	3.67621	3.80242	10.8049	9.76706
	0 hr Af 1:10	0.615537	0.468502	0.290223	0.331586	0.251935	0.10075
	4 hr Af 1:10	2.21597	1.65558	1.95227	2.07601	1.46232	2.50712
	8 hr Af 1:10	4.67162	4.57767	2.52597	2.70406	2.88793	5.12406
	24 hr Af 1:10	15.2039	11.3925	9.0635	10.0796	10.3079	9.72314
		Mean1	Mean2	Mean3	Mean4	Mean5	Mean6
Glucose (mM)	0 hr Ctrl	11.7784	11.6012	11.8264	11.789	11.8762	11.8571
	4 hr Ctrl	11.346	11.7217	11.631	11.5523	11.3899	11.4509
	8 hr Ctrl	11.1076	11.292	11.4378	11.0388	11.1022	11.411
	24 hr Ctrl	9.514	11.1623	10.7894	11.0693	11.398	10.7365
	0 hr Af 1:2	11.7784	11.6012	11.8264	11.789	11.8762	11.8571
	4 hr Af 1:2	11.2361	11.416	11.0089	11.439	11.1146	11.2099
	8 hr Af 1:2	10.7256	10.7365	11.1055	10.6456	10.8226	10.8067
	24 hr Af 1:2	7.98595	8.16559	8.7524	9.22963	9.4266	9.014
	0 hr Af 1:10	11.7784	11.6012	11.8264	11.789	11.8762	11.8571
	4 hr Af 1:10	11.5643	11.1988	11.0086	11.0378	10.3384	11.1823
	8 hr Af 1:10	10.8992	10.3977	10.2576	10.2808	10.6418	8.11493
	24 hr Af 1:10	8.28039	3.70198	3.69414	7.67514	8.37232	4.86765

## Sheet: Fig. 1g
Fig. 1g
		Mean1	Mean2	Mean3	Mean4	Mean5
ADP/ATP ratio	Ctrl	0.008	0.06	0.047	0.073	0.053
	Af	0.07	0.066	0.1	0.075	0.086

## Sheet: Fig. 1h
Fig. 1h
			Mean1	Mean2	Mean3	Mean4	Mean5	Mean6
Metabolite (mg/L)	Glucose-6P	Ctrl	0.006847	0.006477	0.006932	0.006319	0.006751	0.006374
		Af	0.007824	0.006223	0.00724	0.00694	0.020485	0.007334
			Mean1	Mean2	Mean3	Mean4	Mean5	Mean6
	Fructose-6P	Ctrl	0.02966	0.026721	0.027108	0.018694	0.028319	0.023039
		Af	0.040535	0.034419	0.027797	0.023133	0.060896	0.028948
			Mean1	Mean2	Mean3	Mean4	Mean5	Mean6
	DHAP	Ctrl	0.262484	0.163713	0.122998	0.082464	0.525073	0.181748
		Af	0.451069	0.45269	0.237122	0.30455	0.512889	0.423419
			Mean1	Mean2	Mean3	Mean4	Mean5	Mean6
	Glyceraldehyde-3P	Ctrl	0.02912	0.030638	0.028263	0.025107	0.030604	0.025344
		Af	0.041905	0.035093	0.033836	0.040066	0.062322	0.045564
			Mean1	Mean2	Mean3	Mean4	Mean5	Mean6
	2/3PG	Ctrl	0.102334	0.102385	0.102308	0.101879	0.102438	0.101836
		Af	0.106233	0.101821	0.104795	0.102335	0.103581	0.102172
			Mean1	Mean2	Mean3	Mean4	Mean5	Mean6
	PEP	Ctrl	0.038695	0.039025	0.038951	0.038543	0.039182	0.038654
		Af	0.042209	0.0337261	0.042857	0.0398267	0.0362811	0.0389789
			Mean1	Mean2	Mean3	Mean4	Mean5	Mean6
	Pyruvate	Ctrl	0.000964	0.00153	0.001393	0.001256	0.001571	0.001165
		Af	0.002554	0.003456	0.001416	0.004458	0.002848	0.00418

## Sheet: Fig. 2a
Fig. 2a
		Mean1	Mean2	Mean3	Mean4
Lactate (mM)	Ctrl	3.02933	3.63573	3.8798	3.25
	Af	7.3652	8.52293	8.345	7.56342
	Af + 2-DG 5 mM	5.55085	5.90973	5.71338	5.31893
	Af + 2-DG 10 mM	5.06678	5.44078	5.55923	4.66422
	Af + 2-DG 20 mM	4.15854	4.59998	4.66348	4.24231

## Sheet: Fig. 2b
Fig. 2b
		Mean1	Mean2	Mean3	Mean4	Mean5	Mean6	Mean7	Mean8
Conidiacidal activity (%)	Af	66	65	66.25	67.25	63	64	64.6	72
	Af + 2-DG 5 mM	54.5	54	65.63	56.25	60	62.3	62.8	67.8
	Af + 2-DG 10 mM	50.5	45.8	52.5	49.38	43.75	52.4	51.1	55
	Af + 2-DG 20 mM	33	35.3	33.13	39.38	26.88	20.6	40.3	37.2

## Sheet: Fig. 2c
Fig. 2c
		Mean1	Mean2	Mean3	Mean4	Mean5	Mean6	Mean7	Mean8
ROS production (RFU)	0 hr Ctrl	1.6903	1.73413	1.79265	1.75268	1.70307	1.78069	1.6895	1.74868
	2 hr Ctrl	3.17812	3.31988	3.65634	3.59063	4.41378	4.55435	4.56928	3.68972
	4 hr Ctrl	4.46435	4.98106	5.46381	5.39112	5.452	6.64423	6.24285	5.18206
	6 hr Ctrl	6.06364	6.48724	7.32136	6.96582	8.57123	8.65421	8.48096	6.90654
	8 hr Ctrl	7.2335	7.47441	8.18349	8.60776	9.90515	11.3464	10.301	7.91445
	10 hr Ctrl	8.56514	9.70545	9.30916	9.9888	11.9382	12.4091	12.2285	9.18246
	12 hr Ctrl	9.62902	12.8657	11.0414	10.9867	13.4162	13.533	13.8086	10.3718
	14 hr Ctrl	10.0424	16.043	12.4865	12.1538	14.5355	15.1491	15.1713	10.553
	0 hr Af	1.70181	1.59146	1.94459	2.14134	1.75597	1.99664	1.49172	1.85238
	2 hr Af	4.57819	5.37828	5.05591	5.39363	5.39841	5.00343	4.75996	5.36726
	4 hr Af	7.00654	9.24921	7.49739	8.23441	8.57003	9.07233	8.6952	9.23617
	6 hr Af	12.0643	14.4911	12.5851	13.2963	14.3223	13.7813	13.0533	14.1954
	8 hr Af	16.0477	18.234	17.8433	16.8264	19.2232	18.8279	18.5539	18.2496
	10 hr Af	19.1214	21.6265	20.3513	20.3108	22.2416	21.3148	20.8892	21.5523
	12 hr Af	23.0762	25.2603	23.4246	24.3706	24.9917	25.4477	24.2763	24.4962
	14 hr Af	25.8272	28.3401	26.8985	26.9394	28.5048	27.5385	26.6486	27.2988
	0 hr Af + 2-DG 10 mM	1.91896	2.30611	1.90049	2.23298	2.3387	2.37393	1.96405	1.95724
	2 hr Af + 2-DG 10 mM	4.35499	4.09747	4.50152	4.79034	5.08762	5.24437	5.07328	4.8372
	4 hr Af + 2-DG 10 mM	6.78103	7.35455	7.60204	7.27518	8.71319	8.48432	8.53273	7.88513
	6 hr Af + 2-DG 10 mM	11.2764	10.6445	11.7043	11.5871	12.8522	12.6638	12.6841	11.9904
	8 hr Af + 2-DG 10 mM	14.2708	14.9573	14.9313	15.0335	16.0223	16.3308	16.1922	15.1846
	10 hr Af + 2-DG 10 mM	17.1158	16.1129	18.6108	18.539	18.661	18.3585	19.6592	18.2257
	12 hr Af + 2-DG 10 mM	20.26	19.2911	20.9481	20.9072	22.1756	21.5392	21.9325	20.8578
	14 hr Af + 2-DG 10 mM	22.3738	21.8083	23.5518	23.0755	24.5202	24.3736	23.5561	23.2942

## Sheet: Fig. 2d
Fig. 2d
		Mean1	Mean2	Mean3	Mean4	Mean5	Mean6
Phagocytosis (%)	Af	51.3	51.1	55	58.8	56	52.3
	Af + 2-DG 5 mM	58.5	51.5	51.7	51	52.3	53.4
	Af + 2-DG 10 mM	60.8	50.7	52.3	50	55	55.8
	Af + 2-DG 20 mM	53.4	55.6	53.3	61	53	53.6

## Sheet: Fig. 2e
Fig. 2e
		Mean1	Mean2	Mean3	Mean4	Mean5	Mean6	Mean7	Mean8	Mean9	Mean10
IL-1β (ng/mL)	Af	1.67	1.32	1.37	1.34	1.34	1.43	1.35	1.46	1.16	1.98
	Af + 2-DG	0.57	0.45	0.46	0.45	0.5	0.4	0.26	0.3	0.17	0.38
		Mean1	Mean2	Mean3	Mean4	Mean5	Mean6	Mean7	Mean8	Mean9	Mean10
TNF-α (ng/mL)	Af	11.78	9.47	11.19	8.86	7.04	8.19	6.91	9.73	6.54	9.04
	Af + 2-DG	6.03	6.07	5.44	4.26	3.51	4	3.52	5	2.92	4.9
		Mean1	Mean2	Mean3	Mean4	Mean5	Mean6	Mean7	Mean8	Mean9	Mean10
IL-6 (ng/mL)	Af	21.99	15.49	17.88	16.68	15.39	13.94	19.43	19.51	14.03	14.03
	Af + 2-DG	10.28	9.74	15.41	11.52	12.44	12.57	12.98	11.16	13.75	12.04

[truncated: 62 more sheets: Fig. 2f, Fig. 2g, Fig. 2h, Fig. 2i, Fig. 2j, Fig. 2k, Fig. 3a, Fig. 3b, Fig. 3c, Fig. 3d, Fig. 3e, Fig. 3f, Fig .3g, Fig. 3h, Fig. 3i, Fig. 3j, Fig. 3k, Fig. 4b, Fig. 4c, Fig. 4d …]
